# Supplementary material for: Bioactive Metabolite Survey of Actinobacteria Showing Plant Growth Promoting Traits to Develop Novel Biofertilizers
Source: Metabolites. 2023 Mar 2;13(3):374. doi: 10.3390/metabo13030374 (PMC10052678; doi:10.3390/metabo13030374)
Supplement: Supplementary file 1 [file metabolites-13-00374-s001.zip]

Archive with 1 entries (1 files):
- metabolites-2230036-SI.pdf
